# Supplementary material for: The STROMICS genome study: deep whole-genome sequencing and analysis of 10K Chinese patients with ischemic stroke reveal complex genetic and phenotypic interplay
Source: Cell Discov. 2023 Jul 21;9:75. doi: 10.1038/s41421-023-00582-8 (PMC10362040; doi:10.1038/s41421-023-00582-8)
Supplement: Supplementary file 2 — Supplementary Tables [file 41421_2023_582_MOESM2_ESM.xlsx]

## Sheet: Table S1
Supplementary Table S1. Baseline characteristics of STROMICS participants (n = 10,241).
Characteristics
Age (yr), mean±SD	62.2 ± 11.2
Female, n (%)	3197 (31.22)
Ethnicity (non-Han), n (%)	294 (2.87)
Current smoker, n (%)	3306 (32.28)
Heavy drinker, n (%)*	1510 (14.74)
Medical history, n (%)
Ischaemic stroke	2332 (22.77)
Coronary heart diseases	1096 (10.7)
Atrial fibrillation	714 (6.97)
Hypertension	6421 (62.7)
Diabetes mellitus	2432 (23.75)
Hypercholesterolemia	847 (8.27)
Days from event onset to enrolment, median (IQR)	1 (0~2)
NIHSS at admission, median (IQR)	3 (1~6)
Stroke type, n(%)
Ischaemic stroke	9553（93.28）
TIA	688 (6.72)
TOAST subtypes for ischeamic stroke patients, n(%)
LAA	2420 (25.33)
CE	621 (6.50)
SVO	2152 (22.53)
OE	106 (1.11)
UE	4254 (44.53)
*Heavy drinker was defined as ≥2 standard alcohol consumption/per day.
NIHSS, National Institutes of Health Stroke Scale score; TIA, transient ischaemic attack; IQR, interquartile range.
LAA, large-artery atherosclerosis; CE, cardioembolism; SVO, small-vessel occlusion; OE, other determined cause; UE, undetermined cause.

## Sheet: Table S2
Supplementary Table S2. Geographical distribution and number of participants in the STROMICS.
Geographical region	Province	Male	Female	Total	Mean age
Central	Henan	1011	544	1555	61.117
Central	Hubei	285	140	425	61.52
Central	Hunan	216	103	319	60.8433
East	Anhui	49	31	80	58.8125
East	Fujian	58	27	85	64.5765
East	Jiangsu	363	158	521	63.8081
East	Jiangxi	18	5	23	59.3043
East	Shandong	558	273	831	63.5463
East	Shanghai	170	63	233	66.1502
East	Zhejiang	481	270	751	65.4261
North	Beijing	286	102	388	62.7577
North	Hebei	855	357	1212	59.9926
North	Inner Mongolia	307	157	464	62.1228
North	Shanxi	556	231	787	61.0368
North	Tianjin	217	90	307	61.9414
Northeast	Heilongjiang	375	113	488	59.6701
Northeast	Jilin	26	8	34	58.4706
Northeast	Liaoning	356	151	507	62.9073
Northwest	Gansu	11	1	12	53.4167
Northwest	Ningxia	4	0	4	54.75
Northwest	Qinghai	96	42	138	65.0797
Northwest	Shaanxi	200	94	294	64.1565
Northwest	Xinjiang	191	97	288	64.2049
South	Guangdong	147	55	202	62.5792
South	Guangxi	6	1	7	52.1429
South	Hainan	60	20	80	60.7625
Southwest	Chongqing	0	1	1	33
Southwest	Guizhou	5	3	8	53.125
Southwest	Sichuan	85	33	118	63.7712
Southwest	Tibet	0	1	1	72
Southwest	Yunnan	52	26	78	62.2692
All		7044	3197	10241	62.1679

## Sheet: Table S3
Supplementary Table S3. The distribution and number for all genetic variants in STROMICS categorized by function and frequency.
Genetic Variants	MAF	LoF	Splicing	Moderate	Low	ncRNA	Other	Total	Percent (%)
SNV	Flipped	0	2	378	1425	6175	115141	123121	0.0978939
	Singleton	20213	9982	646222	1256597	4001569	70641856	76576439	60.8861
	Doubleton	3179	1242	127846	261963	807285	14320188	15521703	12.3413
	(Doubleton, 0.001]	3248	1338	162092	361370	1158755	20579254	22266057	17.7038
	(0.001, 0.01]	461	174	27876	74117	251396	4501936	4855960	3.86099
	(0.01, 0.05]	94	53	7066	24590	88982	1607796	1728581	1.3744
	(0.05, 0.5]	128	64	12654	55850	246200	4383141	4698037	3.73542
	All	27323	12855	984134	2035912	6560362	116149312	125769898	100
Indel	Flipped	5	2	1	167	693	12525	13393	0.136394
	Singleton	25346	963	11459	95160	315944	5496536	5945408	60.5481
	Doubleton	3139	122	2131	19099	62448	1092892	1179831	12.0154
	(Doubleton, 0.001]	3438	137	2855	28203	94652	1654307	1783592	18.1641
	(0.001, 0.01]	571	23	476	6039	22340	387575	417024	4.24698
	(0.01, 0.05]	119	7	105	1920	7392	130205	139748	1.4232
	(0.05, 0.5]	125	14	173	3845	18273	317886	340316	3.46578
	All	32743	1268	17200	154433	521742	9091926	9819312	100
MAF: minor allele frequency.
LoF: loss of function variants including frameshift, stop-gain, start-loss, and initiator codon variants.
Splicing: single nucleotide substitutions, insertions, and deletions at classical ±1 and ±2 splicing sites.
Moderate: Inframe-indels/substitutions, missense variants, stop-loss variants.
Low: synonymous variants, UTR, stop retained variants.
ncRNA: variants that were annotated to be non-coding genes or transcripts.
Other: variants in intergenic regions, introns, downstream and upstream regions of genes.
Flipped: variants with alternative allele frequency = 1.
Percent: percent of SNVs and indels in each MAF category to the total number of SNVs and indels, respectively.

## Sheet: Table S4
Supplementary Table S4. Evaluation of the genetic variants data quality of WGS using the target-capture panel.
Genetic variants	FDR	TP	FP
SNV	0.015623	59418	943
Indel	0.011161	2658	30
Total	0.015432	62076	973
TP: true positive, meaning variants/genotypes that match in truth and query calls.
FP: false positive, meaning variants that have mismatching genotypes or alt alleles, as well as query variant calls in regions a truth set would call confident hom-ref regions.
FDR: false discovery rate.
Genetic variants data in the target regions of the sequence capture panel were applied as ground truth for the 50 randomly selected patients. Genetic variants data in the same region of WGS were applied as query data. TP and FP columns listed the summed number of corresponding variants for the 50 patients.

## Sheet: Table S5
Supplementary Table S5. The distribution and number for all genetic variants in STROMICS categorized by alternative allele frequency.
Genetic variants	Alt Freq	Known	Novel	Total	Novel/Total (%)
SNV	Singleton	32145386	44412288	76557674	58.0115
	Doubleton	10416434	5096895	15513329	32.8549
	(doubleton, 0.001]	19888903	2331529	22220432	10.4927
	(0.001, 0.01]	4765729	2293	4768022	0.0480912
	(0.01, 0.05]	1626031	193	1626224	0.011868
	(0.5, 1]	5083712	505	5084217	0.0099327
	All	73926195	51843703	125769898	41.2211
Indel	Singleton	1749745	4193197	5942942	70.5576
	Doubleton	623665	555087	1178752	47.0911
	(doubleton, 0.001]	1343729	435526	1779255	24.478
	(0.001, 0.01]	359928	50014	409942	12.2003
	(0.01, 0.05]	119774	12462	132236	9.42406
	(0.5, 1]	340621	35564	376185	9.45386
	All	4537462	5281850	9819312	53.7904
Alt Freq: alternative allele frequency.
Genetic variants were regarded to be known or novel according to whether they were deposited in dbSNP database or not (Materials and Methods). For each category, the percentage of novel variants was also shown.

## Sheet: Table S6
Supplementary Table S6. The distribution and number for all genetic variants in STROMICS categorized by length.
Genetic variants	Length (Alt-Ref)	Novel			Known			Total
		Non-exonic	Exonic	Sum	Non-exonic	Exonic	Sum
Deletion	-50	455	5	460	273	4	277	737
	-49	434	4	438	289	1	290	728
	-48	459	9	468	393	10	403	871
	-47	464	5	469	325	2	327	796
	-46	512	5	517	359	1	360	877
	-45	495	8	503	359	8	367	870
	-44	575	9	584	437	2	439	1023
	-43	558	5	563	443	1	444	1007
	-42	670	11	681	467	11	478	1159
	-41	729	4	733	503	1	504	1237
	-40	758	8	766	704	4	708	1474
	-39	812	12	824	608	11	619	1443
	-38	812	8	820	645	4	649	1469
	-37	877	8	885	739	4	743	1628
	-36	999	11	1010	836	36	872	1882
	-35	1069	8	1077	848	6	854	1931
	-34	1150	17	1167	938	1	939	2106
	-33	1254	26	1280	994	13	1007	2287
	-32	1461	14	1475	1361	5	1366	2841
	-31	1539	12	1551	1233	8	1241	2792
	-30	1787	38	1825	1593	49	1642	3467
	-29	1985	20	2005	1675	14	1689	3694
	-28	2471	30	2501	2395	15	2410	4911
	-27	2761	52	2813	2465	86	2551	5364
	-26	3158	21	3179	3116	13	3129	6308
	-25	3597	30	3627	3227	17	3244	6871
	-24	4300	102	4402	4420	120	4540	8942
	-23	4409	37	4446	4010	14	4024	8470
	-22	5045	42	5087	4696	27	4723	9810
	-21	5584	105	5689	4835	122	4957	10646
	-20	6880	62	6942	6414	23	6437	13379
	-19	7406	53	7459	6257	27	6284	13743
	-18	9033	119	9152	8186	173	8359	17511
	-17	10056	91	10147	8096	34	8130	18277
	-16	12385	98	12483	11496	36	11532	24015
	-15	13991	196	14187	11171	188	11359	25546
	-14	17106	110	17216	14422	45	14467	31683
	-13	19460	135	19595	14502	66	14568	34163
	-12	24469	302	24771	21361	374	21735	46506
	-11	25631	169	25800	18948	67	19015	44815
	-10	30981	182	31163	24434	84	24518	55681
	-9	33459	407	33866	23386	431	23817	57683
	-8	40519	267	40786	31642	94	31736	72522
	-7	47130	286	47416	34397	118	34515	81931
	-6	73965	618	74583	72551	492	73043	147626
	-5	128921	474	129395	177115	306	177421	306816
	-4	283223	1110	284333	533439	1187	534626	818959
	-3	341064	3196	344260	446527	5649	452176	796436
	-2	564234	2838	567072	597660	2435	600095	1167167
	-1	1654225	8059	1662284	1264353	3566	1267919	2930203
SNV	0	51360209	483494	51843703	72863877	1062318	73926195	125769898
Insertion	1	1125199	4477	1129676	707023	1856	708879	1838555
	2	206587	908	207495	134073	305	134378	341873
	3	107724	1214	108938	68093	578	68671	177609
	4	128084	678	128762	83316	283	83599	212361
	5	51810	249	52059	30400	78	30478	82537
	6	36839	534	37373	21744	409	22153	59526
	7	24537	158	24695	14279	57	14336	39031
	8	28486	130	28616	16659	56	16715	45331
	9	18071	301	18372	10081	150	10231	28603
	10	12820	85	12905	7231	25	7256	20161
	11	8987	64	9051	4903	20	4923	13974
	12	9076	172	9248	5199	99	5298	14546
	13	6489	50	6539	3588	13	3601	10140
	14	6437	48	6485	3513	22	3535	10020
	15	5718	135	5853	2985	67	3052	8905
	16	6255	50	6305	3318	12	3330	9635
	17	5216	49	5265	2609	16	2625	7890
	18	5744	150	5894	2839	78	2917	8811
	19	4821	44	4865	2450	15	2465	7330
	20	5177	49	5226	2506	22	2528	7754
	21	4255	110	4365	2026	77	2103	6468
	22	4054	35	4089	1935	16	1951	6040
	23	3566	27	3593	1611	10	1621	5214
	24	3474	83	3557	1547	31	1578	5135
	25	2867	26	2893	1186	4	1190	4083
	26	2814	34	2848	1148	5	1153	4001
	27	2458	47	2505	923	18	941	3446
	28	2347	13	2360	919	6	925	3285
	29	1922	19	1941	684	2	686	2627
	30	2012	28	2040	752	12	764	2804
	31	1685	15	1700	583	8	591	2291
	32	1883	12	1895	649	4	653	2548
	33	1590	17	1607	491	11	502	2109
	34	1591	13	1604	479	1	480	2084
	35	1562	9	1571	411	1	412	1983
	36	1468	20	1488	400	2	402	1890
	37	1457	13	1470	361	2	363	1833
	38	1393	17	1410	297	3	300	1710
	39	1245	16	1261	296	4	300	1561
	40	1313	10	1323	301	1	302	1625
	41	1189	10	1199	257	1	258	1457
	42	1142	18	1160	267	3	270	1430
	43	1065	5	1070	199	1	200	1270
	44	935	4	939	183	1	184	1123
	45	847	8	855	176	3	179	1034
	46	735	5	740	137	1	138	878
	47	553	4	557	142	3	145	702
	48	525	7	532	149	0	149	681
	49	452	1	453	95	1	96	549
	50	447	1	448	105	3	108	556
Length meant the length of the variant that was obtained by subtracting alternative allele length with reference allele length.
The Alt and Ref respectively represented alternative and reference alleles.
Non-exonic and Exonic indicated the variants were located in non-protein-coding and protein-coding sequences of the genome, respectively.
Genetic variants were regarded to be known or novel according to whether they were deposited in dbSNP database or not.
For each length category, we listed the number of novel and known variants, as well as the total number of variants in this category.

## Sheet: Table S7
Supplementary Table S7. The distribution and number of all genetic variants in STROMICS categorized by their function and location in the genome.
Function/location	Number of variants
LoF	60066
Splicing	14123
Moderate	1001334
Synonymous	534090
UTR	1656255
ncRNA	7082104
Intronic	51712564
Intergenic	73509893
Definition of the LoF, splicing, moderate, and ncRNA variants was identical to that in Supplementary Table S3.
UTR: untranslated regions. Synonymous: synonymous SNVs in protein-coding regions.

## Sheet: Table S8
Supplementary Table S8. Relationship between the alternative allele count and the number of variants in different functional categories (LoF, splicing, moderate, low, and ncRNA).
Alt count	LoF	Splicing	Moderate	Low	ncRNA	All
Singleton	45557	10943	657605	1351481	4316443	82500616
Doubleton	6317	1364	129934	280931	869230	16692081
(Doubleton, 10]	5910	1303	142390	330813	1059939	20338364
(10, 100]	1641	342	45812	122948	409918	7882504
(100, 1000]	371	79	11617	39327	139813	2707310
(1000, 10000]	215	61	9461	43030	187637	3620301
(10000, 20482]	55	31	4515	21815	99124	1848034
Total	60066	14123	1001334	2190345	7082104	135589210
Alt count: alternative allele count.
LoF: loss of function variants including frameshift, stop-gain, start-loss, and initiator codon variants.
Splicing: single nucleotide substitutions, insertions, and deletions at classical ±1 and ±2 splicing sites.
Moderate: Inframe-indels/substitutions, missense variants, stop-loss variants.
Low: synonymous variants, UTR, stop retained variants.
ncRNA: variants that were annotated to be non-coding genes or transcripts.

## Sheet: Table S9
Supplementary Table S9. Risk allele counts of 89 stroke-risk-associated variants in the GIGASTROKE study among STROMICS and other Chinese and East Asian populations.
Index	Source	Variants	CHR	BP	REF	ALT	Summary information of association from the GIGASTROKE study supplementary Table 16								Risk allele frequency									AN								STROMICS risk allele count				Differences in risk allele count between STROMICS and ChinaMAP					Differences in risk allele count between STROMICS and Nyuwa					Differences in risk allele count between STROMICS and WBBC
							Gene	RA_OA	RAF	OR_95CI	Phenotype_Main	Phenotype_Other	Ancestry_Main	Ancestry_Other	STROMICS	STROMICS LAS	STROMICS CES	STROMICS SVS	STROMICS	ChinaMAP	Nyuwa	WBBC	EAS	STROMICS	STROMICS LAS	STROMICS CES	STROMICS SVS	ChinaMAP	Nyuwa	WBBC	EAS	STROMICS	STROMICS LAS	STROMICS CES	STROMICS SVS	ChinaMAP risk allele count	P.STROMICS	P.STROMICS LAS	P.STROMICS CES	P.STROMICS SVS	Nyuwa risk allele count	P.STROMICS	P.STROMICS LAS	P.STROMICS CES	P.STROMICS SVS	WBBC risk allele count	P.STROMICS	P.STROMICS LAS	P.STROMICS CES
1	GIGASTROKE	rs2455132	1	3304519	T	C	PRDM16	C/T	0.73	1.10 (1.06-1.13)	SVS	AS, AIS	CROSS-ANC	EUR (AS)	NA	NA	NA	NA	NA	0.7322	0.7202	0.7289	0.7414	NA	NA	NA	NA	21176	5998	8960	5178	NA	NA	NA	NA	15505	NA	NA	NA	NA	4320	NA	NA	NA	NA	6531	NA	NA	NA
1_proxy	LD_rs2455132	rs2455135	1	3303337	A	G	PRDM16	G/A	NA	NA	NA	NA	NA	NA	0.7381	0.7345	0.7478	0.7438		0.7316	0.7197	0.729	0.7413	19106	5480	1340	5160	21176	5998	8960	5160	14102	4025	1002	3838	15492	0.143	0.677	0.206	0.0779	4317	0.00529	0.0801	0.0411	0.00457	6532	0.111	0.484	0.158
2	GIGASTROKE	rs880315	1	10736809	T	C	CASZ1	C/T	0.45	1.05 (1.03-1.06)	AIS	AS	CROSS-ANC	EUR (AS, AIS)	0.6455	0.64	0.6634	0.6442	0.6455	0.6209	0.6297	0.6254	0.6153	19106	5480	1340	5160	21176	5998	8960	5150	12332	3507	889	3324	13149	3.67e-07	0.00997	0.00204	0.00209	3777	0.0276	0.263	0.0221	0.118	5604	0.0012	0.0825	0.0079
3	GIGASTROKE	rs28673728	1	37943401	A	G	INPP5B	G/A	0.47	1.03 (1.02-1.04)	AIS	NA	EUR	NA	0.3794	0.3714	0.3754	0.376	0.3794	0.3455	0.36	0.3243	0.3449	19100	5480	1340	5154	21176	5998	8960	5152	7247	2035	503	1938	7316	1.57e-12	0.000371	0.0279	4.11e-05	2159	0.00689	0.212	0.303	0.0828	2906	3.87e-19	8.36e-09	0.00024
4	GIGASTROKE	rs3790607	1	112510401	A	C	WNT2B	C/A	0.26	1.05 (1.04-1.07)	AIS	AS	CROSS-ANC	NA	0.3814	0.3828	0.3672	0.3851	0.3814	0.365	0.3701	0.3732	0.369	19106	5480	1340	5160	21176	5998	8960	5154	7287	2098	492	1987	7729	0.000697	0.0152	0.896	0.00768	2220	0.12	0.166	0.864	0.108	3344	0.192	0.254	0.691
5	GIGASTROKE	rs11265613	1	154445939	T	C	IL6R	T/C	0.6	1.05 (1.03-1.07)	LAS	AS	EUR	NA	0.5746	0.5791	0.5722	0.5764	0.5791	NA	0.5882	NA	0.6376	18854	5412	1316	5092	NA	5996	NA	5144	10834	3134	753	2935	NA	NA	NA	NA	NA	3527	0.0654	0.332	0.299	0.215	NA	NA	NA	NA
6	GIGASTROKE	rs2251636	1	156233018	G	C	PMF1	G/C	0.62	1.09 (1.06-1.12)	SVS	AS, AIS	CROSS-ANC	EUR (AS, AIS)	0.6826	0.6801	0.6664	0.6861	0.6861	0.6565	0.6516	0.675	0.6602	19086	5476	1340	5154	21176	5996	8960	5106	13029	3724	893	3536	13901	2.6e-08	0.00106	0.474	5.93e-05	3907	8.11e-06	0.00135	0.318	0.000127	6048	0.205	0.54	0.553
7	GIGASTROKE	rs2901029	1	169130931	G	A	ATP1B1	G/A	0.57	1.02 (1.01-1.03)	AS	NA	EUR	NA	0.1735	0.1736	0.1769	0.1762	0.1735	0.1668	0.1667	0.16	0.1764	19104	5478	1340	5160	21176	5998	8960	5186	3315	951	237	909	3532	0.0746	0.238	0.358	0.112	1000	0.231	0.339	0.392	0.195	1434	0.00526	0.0352	0.129
8	GIGASTROKE	rs680084	1	170659114	G	A	PRRX1	G/A	0.47	1.10 (1.07-1.13)	CES	NA	CROSS-ANC	EUR (CES)	0.5958	0.5953	0.641	0.587	0.641	0.6158	0.6074	0.6238	0.6159	19104	5480	1340	5158	21176	5998	8960	5184	11382	3262	859	3028	13040	4.27e-05	0.0057	0.0695	0.000157	3643	0.114	0.192	0.024	0.0305	5589	8.33e-06	0.000683	0.235
9	GIGASTROKE	rs2877984	1	183121362	A	G	LAMC1	G/A	0.57	1.03 (1.02-1.04)	AS	NA	CROSS-ANC	NA	0.5798	0.569	0.5784	0.5917	0.5798	0.5775	0.5665	0.5846	0.6111	19104	5478	1340	5160	21176	5998	8960	5186	11076	3117	775	3053	12230	0.658	0.261	0.976	0.0675	3398	0.0723	0.803	0.447	0.00776	5238	0.453	0.0681	0.687
10	GIGASTROKE	rs11694327	2	26696561	T	C	KCNK3	C/T	0.39	1.04 (1.03-1.05)	AIS	AS	CROSS-ANC	EAS (AS)	0.7242	0.7257	0.7007	0.73	0.7242	0.7158	0.7112	0.7164	0.6897	19106	5480	1340	5160	21176	5998	8960	5188	13837	3977	939	3767	15157	0.0606	0.149	0.25	0.0426	4266	0.0524	0.0886	0.465	0.029	6419	0.178	0.233	0.25
11	GIGASTROKE	rs6722806	2	43400576	A	T	THADA	A/T	0.66	1.04 (1.02-1.05)	AS	NA	CROSS-ANC	NA	0.9345	0.933	0.9418	0.9362	0.9345	0.9426	0.9413	0.9575	0.9648	19104	5480	1340	5158	21176	5996	8960	5170	17853	5113	1262	4829	19960	0.000814	0.00846	0.953	0.0872	5644	0.0654	0.074	0.995	0.281	8579	2.26e-14	1.62e-10	0.0116
12	GIGASTROKE	rs72811469	2	61243883	A	C	USP34	C/A	0.16	1.04 (1.02-1.05)	AIS	NA	EUR	NA	NA	NA	NA	NA	NA	0.322	0.3177	NA	0.3116	NA	NA	NA	NA	21176	5984	NA	5116	NA	NA	NA	NA	6819	NA	NA	NA	NA	1901	NA	NA	NA	NA	NA	NA	NA	NA
12_proxy	LD_rs72811469	rs72811465	2	61241062	T	C	USP34	C/T	NA	NA	NA	NA	NA	NA	0.3485	0.3504	0.344	0.3508		0.3238	0.3248	0.3089	0.315	19106	5480	1340	5160	21176	5998	8960	5146	6658	1920	461	1810	6856	1.65e-07	0.0002	0.132	0.000227	1948	0.000784	0.00401	0.185	0.00401	2768	6.74e-11	2.72e-07	0.0107
13	GIGASTROKE	rs11691032	2	163932003	G	C	FIGN	C/G	0.3	1.03 (1.02-1.05)	AS	NA	CROSS-ANC	NA	0.1643	0.1682	0.1679	0.1576	0.1643	0.1693	0.1699	0.1811	0.1734	19104	5480	1340	5160	21176	5998	8960	5166	3138	922	225	813	3585	0.18	0.87	0.925	0.0448	1019	0.316	0.834	0.893	0.0841	1623	0.000474	0.0512	0.255
14	GIGASTROKE	rs2351524	2	203016269	T	C	NBEAL1	C/T	0.88	1.07 (1.05-1.09)	AIS	AS	CROSS-ANC	EUR (AS, AIS)	0.9869	0.9858	0.9903	0.9884	0.9869	0.985	0.984	0.9836	0.9854	19106	5480	1340	5160	21176	5998	8960	5190	18855	5402	1327	5100	20859	0.13	0.734	0.15	0.0807	5902	0.11	0.484	0.11	0.0597	8813	0.0353	0.34	0.0832
15	GIGASTROKE	rs17517928	2	215426636	C	T	FN1	C/T	0.74	1.06 (1.04-1.08)	LAS	NA	EUR	NA	0.993	0.9932	0.9955	0.9919	0.9932	0.9966	0.9957	0.9979	0.9985	19106	5480	1340	5160	21176	5998	8960	5174	18973	5443	1334	5118	21103	1.13e-06	0.00103	0.474	7.97e-06	5972	0.0321	0.104	1	0.0142	8941	4.11e-07	2.59e-05	0.127
16	GIGASTROKE	rs748431	3	14886570	G	T	FGD5	G/T	0.38	1.05 (1.04-1.07)	LAS	NA	EUR	NA	0.6914	0.6946	0.7149	0.6866	0.6946	0.7006	0.6934	0.7073	0.7251	19104	5478	1340	5160	21176	5998	8960	5180	13209	3805	958	3543	14836	0.0467	0.397	0.28	0.0519	4159	0.785	0.905	0.129	0.453	6337	0.00748	0.111	0.586
17	GIGASTROKE	rs55683442	3	16623951	G	A	DAZL	G/A	0.94	1.01 (0.98-1.04)	AS	NA	CROSS-ANC	NA	0.9993	0.9996	0.9985	0.9992	0.9993	0.9998	0.9995	NA	0.9994	19084	5472	1340	5156	21176	5998	NA	5200	19071	5470	1338	5152	21172	0.0309	0.61	0.0452	0.0525	5995	0.776	1	0.228	0.711	NA	NA	NA	NA
18	GIGASTROKE	rs73852583	3	81021266	G	A	3p12	A/G	0.1	1.44 (1.26-1.63)	AIS	NA	AFR	NA	NA	NA	NA	NA	NA	NA	NA	NA	0	NA	NA	NA	NA	NA	NA	NA	5164	NA	NA	NA	NA	NA	NA	NA	NA	NA	NA	NA	NA	NA	NA	NA	NA	NA	NA
19	GIGASTROKE	rs4681330	3	146660554	T	C	PLSCR5	C/T	0.36	1.03 (1.02-1.04)	AS	NA	CROSS-ANC	NA	0.3882	0.3873	0.3881	0.3846	0.3882	0.3762	0.3755	0.3586	0.343	19100	5476	1340	5158	21176	5998	8960	5166	7415	2121	520	1984	7966	0.0134	0.134	0.4	0.268	2252	0.079	0.198	0.407	0.328	3213	1.97e-06	0.000555	0.0392
20	GIGASTROKE	rs7687767	4	56958766	A	G	NOA1	G/A	0.2	1.03 (1.02-1.04)	AIS	NA	EUR	NA	0.3992	0.3947	0.4224	0.3984	0.3992	0.3898	0.3855	0.3895	0.4014	19106	5480	1340	5160	21176	5998	8960	5150	7627	2163	566	2056	8255	0.0561	0.519	0.0193	0.262	2312	0.0598	0.32	0.0134	0.167	3490	0.125	0.546	0.0234
21	GIGASTROKE	rs16998073	4	80263187	A	T	FGF5	T/A	0.3	1.04 (1.03-1.06)	AIS	AS	CROSS-ANC	EAS (AS)	0.4216	0.4014	0.4284	0.4233	0.4216	0.4044	0.404	0.3823	0.3815	19102	5476	1340	5160	21176	5998	8960	5158	8054	2198	574	2184	8563	0.00046	0.7	0.0881	0.0139	2423	0.0162	0.793	0.107	0.041	3425	4.33e-10	0.0232	0.00138
22	GIGASTROKE	rs6847935	4	110775495	A	T	PITX2	T/A	0.26	1.32 (1.28-1.37)	CES	AS, AIS	CROSS-ANC	EAS (CES), EUR (AS, AIS, CES)	0.7093	0.7015	0.7679	0.7115	0.7679	0.7239	0.7242	0.7222	0.7301	19086	5470	1340	5154	21176	5998	8960	5184	13537	3837	1029	3667	15329	0.00119	0.00106	0.000512	0.0778	4344	0.0264	0.0075	0.00124	0.141	6471	0.0263	0.00787	0.000513
23	GIGASTROKE	rs13148045	4	137545684	T	C	PCDH18	C/T	0.16	1.04 (1.03-1.05)	AIS	NA	EUR	NA	0.1695	0.1716	0.1834	0.1671	0.1695	0.1576	0.1549	0.1631	0.1618	19048	5438	1336	5154	21176	5998	8960	5172	3229	933	245	861	3338	0.00134	0.0132	0.014	0.102	929	0.00838	0.0169	0.0115	0.0855	1461	0.182	0.191	0.0681
24	GIGASTROKE	rs1878406	4	147472512	C	T	EDNRA	T/C	0.14	1.08 (1.05-1.11)	LAS	NA	EUR	NA	0.2255	0.2401	0.2187	0.212	0.2401	0.2228	0.2079	0.2265	0.2241	19102	5476	1340	5160	21176	5998	8960	5164	4307	1315	293	1094	4718	0.528	0.00663	0.749	0.0977	1247	0.00448	3.8e-05	0.403	0.611	2029	0.867	0.0613	0.547
25	GIGASTROKE	rs6536024	4	154622217	T	C	FGA	C/T	0.54	1.09 (1.06-1.12)	CES	AS, AIS	CROSS-ANC	EUR (AS, AIS, CES)	0.6466	0.6471	0.6515	0.6422	0.6515	0.6209	0.628	0.6057	0.6187	19102	5478	1340	5160	21176	5998	8960	5166	12351	3545	873	3314	13148	9.75e-08	0.000367	0.027	0.00472	3767	0.00939	0.0353	0.115	0.125	5427	3.74e-11	6.9e-07	0.00148
26	GIGASTROKE	rs4444878	4	186292729	C	A	F11	A/C	0.39	1.10 (1.07-1.13)	CES	AIS	CROSS-ANC	EUR (AIS, CES)	0.2906	0.3002	0.2873	0.2888	0.2873	0.2993	0.3028	NA	0.3368	19052	5460	1340	5138	21176	5998	NA	4994	5537	1639	385	1484	6337	0.0596	0.907	0.371	0.147	1816	0.0743	0.779	0.279	0.113	NA	NA	NA	NA
27	GIGASTROKE	rs4487481	5	115045615	T	C	TRIM36	T/C	0.5	1.06 (1.04-1.08)	CES	NA	EUR	NA	0.4244	0.4222	0.4284	0.4331	0.4244	0.3923	0.3995	NA	0.3849	19098	5476	1340	5160	21176	5998	NA	5168	8106	2312	574	2235	8307	5.83e-11	5.92e-05	0.00955	8.54e-08	2396	0.00066	0.0141	0.0552	0.000344	NA	NA	NA	NA
28	GIGASTROKE	rs17148926	5	122174891	A	C	LOC100505841	A/C	0.83	1.07 (1.05-1.08)	AIS	AS	CROSS-ANC	EUR (AS, AIS)	0.9299	0.931	0.9194	0.9368	0.9299	0.9153	0.9228	NA	0.9338	19100	5480	1340	5156	21176	5998	NA	5200	17761	5102	1232	4830	19383	5.57e-08	0.000171	0.639	4.47e-07	5535	0.0678	0.0987	0.716	0.00464	NA	NA	NA	NA
29	GIGASTROKE	rs55670004	5	128574030	T	C	FBN2	C/T	0.31	1.03 (1.02-1.04)	AIS	NA	EUR	NA	0.1714	0.1745	0.1634	0.1711	0.1714	0.1722	0.1612	0.1627	0.1767	19106	5480	1340	5160	21176	5998	8960	5174	3274	956	219	883	3647	0.829	0.712	0.429	0.867	967	0.0705	0.0613	0.875	0.169	1458	0.0743	0.0703	0.979
30	GIGASTROKE	rs3776307	5	143114600	A	G	ARHGAP26	G/A	0.48	1.03 (1.02-1.04)	AIS	NA	EUR	NA	0.134	0.1356	0.144	0.1351	0.134	0.1452	0.1427	0.1436	0.1458	19104	5480	1340	5160	21176	5998	8960	5192	2559	743	193	697	3075	0.0012	0.0732	0.937	0.0656	856	0.0881	0.282	0.935	0.257	1287	0.0292	0.185	1
31	GIGASTROKE	rs79318212	6	1365009	A	G	FOXF2	G/A	0.11	1.09 (1.07-1.11)	AIS	AS	CROSS-ANC	EUR (AS, AIS)	0.0018	0.0022	0.0007	0.0023	0.0018	0.0008	0.001	0.0002	0.0013	19106	5480	1340	5160	21176	5998	8960	5198	35	12	1	12	16	0.00381	0.0072	1	0.00417	6	0.227	0.17	1	0.133	2	0.00102	0.000652	0.342
32	GIGASTROKE	rs36229526	6	32852879	G	T	TAP1	T/G	0.08	1.08 (1.05-1.11)	AIS	NA	EUR	NA	NA	NA	NA	NA	NA	NA	0.0542	0.0386	0.0364	NA	NA	NA	NA	NA	5998	8960	5198	NA	NA	NA	NA	NA	NA	NA	NA	NA	325	NA	NA	NA	NA	346	NA	NA	NA
33	GIGASTROKE	rs1574430	6	43301291	A	C	SLC22A7	A/C	0.39	1.03 (1.02-1.04)	AS	NA	CROSS-ANC	NA	0.2698	0.2761	0.2575	0.2738	0.2698	0.2829	0.2736	NA	0.3368	19106	5480	1340	5160	21176	5998	NA	5172	5154	1513	345	1413	5991	0.00332	0.325	0.0479	0.199	1641	0.571	0.78	0.243	0.994	NA	NA	NA	NA
34	GIGASTROKE	rs2501966	6	49490122	A	G	CENPQ	A/G	0.54	1.04 (1.03-1.05)	AIS	AS	CROSS-ANC	EUR (AS)	0.3738	0.3725	0.3767	0.3706	0.3738	0.3999	0.3838	0.4165	0.4177	19062	5452	1338	5154	21176	5998	8960	5176	7126	2031	504	1910	8469	8.52e-08	0.000235	0.0977	0.000118	2302	0.17	0.221	0.651	0.157	3732	8.66e-12	1.88e-07	0.00629
35	GIGASTROKE	rs56393506	6	160668275	C	T	LPA	T/C	0.16	1.16 (1.10-1.22)	LAS	NA	CROSS-ANC	NA	0.1171	0.1203	0.1127	0.1172	0.1203	0.113	0.1202	0.1092	0.1136	19106	5480	1340	5160	21176	5998	8960	5174	2238	659	151	605	2392	0.195	0.137	1	0.398	721	0.535	1	0.47	0.651	978	0.0527	0.0439	0.734
36	GIGASTROKE	rs2107595	7	19009765	G	A	HDAC9	A/G	0.23	1.16 (1.12-1.21)	LAS	AS, AIS	CROSS-ANC	EUR (LAS)	0.3354	0.3454	0.3149	0.3269	0.3454	0.3175	0.3234	0.3288	0.3374	19106	5480	1340	5160	21176	5998	8960	5184	6408	1893	422	1687	6723	0.000134	8.58e-05	0.869	0.197	1940	0.0895	0.0133	0.568	0.709	2946	0.28	0.0416	0.328
37	GIGASTROKE	rs7800053	7	27277021	A	G	EVX1	G/A	0.1	1.05 (1.03-1.07)	AS	NA	CROSS-ANC	NA	0.082	0.0838	0.0821	0.0783	0.082	0.0718	0.0719	NA	0.0563	19106	5480	1340	5160	21176	5998	NA	5154	1567	459	110	404	1521	0.000134	0.00294	0.177	0.116	431	0.0121	0.019	0.216	0.21	NA	NA	NA	NA
38	GIGASTROKE	rs113916171	7	51122867	G	A	COBL	A/G	0.04	1.87 (1.50-2.34)	AIS	AS	SAS	NA	0.0014	0.0018	0.0015	0.001	0.0014	0.0007	0.0005	0.0001	0.0006	19074	5472	1340	5152	21176	5998	8960	5160	26	10	2	5	15	0.0575	0.0306	0.269	0.571	3	0.134	0.0669	0.228	0.484	1	0.00324	0.000441	0.0463
39	GIGASTROKE	rs42035	7	92610217	A	G	CDK6	A/G	0.76	1.06 (1.04-1.07)	AIS	AS, INC_AS	CROSS-ANC	EUR (AS, AIS)	0.9045	0.9054	0.9036	0.9029	0.9045	0.8916	0.8905	0.8894	0.8972	19074	5454	1338	5158	21176	5998	8960	5194	17252	4938	1209	4657	18880	2.15e-05	0.00333	0.184	0.0195	5341	0.00165	0.00931	0.176	0.0348	7969	9.72e-05	0.00257	0.132
40	GIGASTROKE	rs12539561	7	106797165	T	C	PIK3CG	C/T	0.17	1.04 (1.03-1.06)	AIS	AS	CROSS-ANC	EUR (AS)	0.1421	0.1411	0.1463	0.1407	0.1421	0.136	0.1392	0.1326	0.1287	19106	5480	1340	5160	21176	5998	8960	5192	2715	773	196	726	2881	0.082	0.348	0.31	0.396	835	0.59	0.797	0.53	0.843	1188	0.0333	0.157	0.185
41	GIGASTROKE	rs114798023	7	108557857	A	G	THAP5	G/A	0.02	1.29 (1.18-1.41)	INC_AIS	NA	CROSS-ANC	NA	0.0141	0.0155	0.0112	0.013	0.0141	0.0162	0.0138	0.0114	0.0125	19106	5480	1340	5160	21176	5998	8960	5200	270	85	15	67	342	0.107	0.783	0.195	0.113	83	0.916	0.504	0.528	0.758	102	0.0687	0.0401	1
42	GIGASTROKE	rs1549758	7	150998638	T	C	NOS3	T/C	0.27	1.04 (1.03-1.06)	AIS	AS	CROSS-ANC	EUR (AS, AIS)	0.1678	0.1651	0.1784	0.1663	0.1678	0.1712	0.1772	0.1794	0.1806	19106	5480	1340	5160	21176	5998	8960	5150	3206	905	239	858	3626	0.367	0.294	0.526	0.408	1063	0.0939	0.091	0.953	0.133	1607	0.0175	0.0306	0.96
43	GIGASTROKE	rs2738158	8	6892147	G	A	DEFB1	G/A	0.21	1.14 (1.09-1.19)	CES	NA	CROSS-ANC	NA	0.4719	0.4679	0.4851	0.4769	0.4851	0.4556	0.4667	0.4629	0.4884	19106	5480	1340	5160	21176	5998	8960	5176	9017	2564	650	2461	9648	0.00106	0.107	0.0383	0.00613	2799	0.483	0.91	0.234	0.286	4148	0.163	0.575	0.137
44	GIGASTROKE	rs4298492	8	26167373	A	G	EBF2	A/G	0.76	1.04 (1.02-1.05)	AS	NA	CROSS-ANC	NA	0.7393	0.7454	0.7396	0.7359	0.7393	0.7197	0.7296	0.7192	0.7284	19106	5480	1340	5160	21176	5998	8960	5162	14125	4085	991	3797	15241	1.08e-05	0.000156	0.124	0.0213	4376	0.14	0.0565	0.477	0.468	6444	0.00041	0.000617	0.129
45	GIGASTROKE	rs10111852	8	140927442	C	T	PTK2	C/T	0.48	1.02 (1.02-1.03)	AS	NA	EUR	NA	0.6463	0.6409	0.6597	0.6459	0.6463	0.6229	0.6202	0.5985	0.6223	19102	5478	1340	5160	21176	5998	8960	5186	12345	3511	884	3333	13191	1.26e-06	0.0147	0.00763	0.00229	3720	0.000259	0.0228	0.00754	0.00528	5363	1.26e-14	4.21e-07	2.2e-05
46	GIGASTROKE	rs1487504	9	17000857	A	G	BNC2	A/G	0.11	1.06 (1.04-1.09)	AIS	NA	EUR	NA	0.0742	0.0688	0.0858	0.0753	0.0742	0.0651	0.0745	0.0537	0.0617	19094	5478	1340	5154	21176	5998	8960	5168	1417	377	115	388	1378	0.000339	0.334	0.00369	0.00943	447	0.958	0.252	0.177	0.908	481	2.05e-10	0.000218	3.54e-06
47	GIGASTROKE	rs7859362	9	22105928	T	C	CDKN2B-AS1	C/T	0.54	1.04 (1.03-1.05)	AIS	AS	CROSS-ANC	EUR (AS, AIS)	0.6652	0.6679	0.6425	0.6581	0.6652	0.6567	0.6599	0.6662	0.6698	19094	5478	1340	5154	21176	5998	8960	5178	12702	3659	861	3392	13906	0.0721	0.121	0.304	0.858	3958	0.454	0.372	0.239	0.861	5969	0.886	0.842	0.0935
48	GIGASTROKE	rs2405068	9	95624029	G	A	PTCH1	A/G	0.32	1.54 (1.32-1.80)	SVS	NA	AFR	NA	0.2511	0.2588	0.2627	0.2434	0.2434	0.2675	0.2648	0.2795	0.2473	19106	5480	1340	5160	21176	5998	8960	5188	4798	1418	352	1256	5665	0.000187	0.197	0.722	0.000447	1588	0.036	0.479	0.904	0.0105	2504	4.9e-07	0.00703	0.212
49	GIGASTROKE	rs7021485	9	111756017	G	C	SHOC1	G/C	0.34	1.03 (1.02-1.04)	AS	NA	CROSS-ANC	NA	0.1239	0.1267	0.1203	0.1275	0.1239	0.1164	0.1175	0.1142	0.1053	19060	5462	1338	5154	21176	5998	8960	5156	2361	692	161	657	2464	0.0214	0.0372	0.693	0.0285	705	0.2	0.142	0.811	0.117	1023	0.0212	0.026	0.54
50	GIGASTROKE	rs649129	9	133278860	T	C	ABO	T/C	0.22	1.06 (1.04-1.08)	AIS	NA	CROSS-ANC	EUR (AS, AIS, CES, LAS)	NA	NA	NA	NA	NA	NA	NA	0.2405	0.6848	NA	NA	NA	NA	NA	NA	8960	2916	NA	NA	NA	NA	NA	NA	NA	NA	NA	NA	NA	NA	NA	NA	2155	NA	NA	NA
50_proxy	LD_rs649129	rs579459	9	133278724	C	T	ABO	C/T	NA	NA	NA	NA	NA	NA	0.2142	0.227	0.2313	0.2058		0.2248	0.2184	0.2391	0.2043	19104	5480	1340	5160	21176	5998	8960	5194	4093	1244	310	1062	4761	0.0108	0.745	0.603	0.00336	1310	0.506	0.278	0.319	0.11	2142	3.38e-06	0.101	0.559
51	GIGASTROKE	rs2487928	10	30034963	G	A	JCAD	A/G	0.45	1.06 (1.04-1.08)	LAS	NA	EUR	NA	0.2336	0.2363	0.2142	0.2328	0.2363	0.2162	0.2096	0.2036	0.1839	19104	5480	1340	5160	21176	5998	8960	5182	4463	1295	287	1201	4579	3.15e-05	0.00148	0.886	0.0107	1257	0.000115	0.000628	0.736	0.00347	1824	2e-08	3.86e-06	0.389
52	GIGASTROKE	rs1412444	10	89243170	C	T	LIPA	T/C	0.33	1.07 (1.05-1.09)	LAS	NA	EUR	NA	0.336	0.3441	0.3306	0.3312	0.3441	0.3222	0.3143	0.3144	0.3138	19044	5438	1334	5154	21176	5998	8960	5178	6399	1871	441	1707	6823	0.00336	0.00229	0.545	0.222	1885	0.0019	0.000759	0.26	0.0592	2817	0.000348	0.000248	0.248
53	GIGASTROKE	rs55983834	10	103841452	C	T	SH3PXD2A	C/T	0.55	1.05 (1.04-1.07)	AIS	AS, CES, SVS	CROSS-ANC	EAS (AS, AIS), EUR (AS, CES)	0.32	0.3239	0.3172	0.3285	0.32	0.3215	0.3084	0.3344	0.3486	19106	5480	1340	5160	21176	5998	8960	5166	6114	1775	425	1695	6808	0.757	0.746	0.765	0.344	1850	0.0962	0.0783	0.554	0.0246	2996	0.0172	0.201	0.224
54	GIGASTROKE	rs10749053	10	110816937	T	C	RBM20	T/C	0.14	1.08 (1.05-1.11)	CES	NA	EUR	NA	0.0514	0.0478	0.0522	0.0537	0.0522	0.0516	0.0552	0.0509	0.0404	19106	5480	1340	5160	21176	5998	8960	5196	983	262	70	277	1092	0.975	0.274	0.965	0.563	331	0.271	0.0817	0.717	0.759	456	0.866	0.431	0.887
55	GIGASTROKE	rs10886430	10	119250744	A	G	GRK5	G/A	0.12	1.08 (1.05-1.10)	AIS	AS	CROSS-ANC	EUR (AS, AIS)	0.0025	0.0011	0.0015	0.0033	0.0025	0.0011	0.0003	0.0003	0.0006	19106	5480	1340	5160	21176	5998	8960	5198	47	6	2	17	23	0.00144	1	0.659	0.000553	2	0.00202	0.163	0.155	0.000382	3	0.000154	0.0918	0.129
56	GIGASTROKE	rs60401382	10	122468108	C	T	HTRA1	C/T	0.64	1.08 (1.05-1.12)	SVS	AS, AIS	CROSS-ANC	EUR (AS, AIS)	0.4759	0.4783	0.4672	0.4773	0.4773	0.4609	0.4573	0.461	0.4801	19100	5476	1340	5160	21176	5998	8960	5178	9090	2619	626	2463	9759	0.00257	0.0221	0.674	0.0347	2743	0.0123	0.0259	0.533	0.0363	4131	0.0207	0.0461	0.697
57	GIGASTROKE	rs1973765	11	1877434	T	C	LSP1	C/T	0.48	1.04 (1.02-1.05)	AIS	AS	CROSS-ANC	NA	0.733	0.7291	0.7358	0.7388	0.733	0.7253	0.7151	0.7075	0.7142	19102	5478	1340	5160	21176	5998	8960	5154	14001	3994	986	3812	15359	0.0863	0.586	0.42	0.0536	4289	0.0069	0.0981	0.135	0.0055	6339	8.92e-06	0.00551	0.0355
58	GIGASTROKE	rs11042273	11	9300585	T	G	TMEM41B	G/T	0.07	1.05 (1.03-1.07)	AIS	NA	EUR	NA	0.1348	0.1338	0.1306	0.1359	0.1348	0.1273	0.1229	0.1105	0.1045	19104	5478	1340	5160	21176	5998	8960	5196	2576	733	175	701	2696	0.0263	0.209	0.759	0.106	737	0.0179	0.085	0.466	0.0443	990	1.27e-08	3.08e-05	0.0339
59	GIGASTROKE	rs415895	11	9748015	C	G	SWAP70	G/C	0.58	1.04 (1.02-1.05)	AIS	NA	CROSS-ANC	NA	0.4545	0.4527	0.4373	0.4521	0.4545	0.4214	0.4136	0.3985	0.4135	19102	5478	1340	5160	21176	5998	8960	5192	8682	2480	586	2333	8924	2.48e-11	3.21e-05	0.265	6.8e-05	2481	3e-08	2.64e-05	0.119	4.62e-05	3571	1.39e-18	1.73e-10	0.00764
60	GIGASTROKE	rs557675	11	65799248	T	G	OVOL1	T/G	0.55	1.03 (1.02-1.04)	AIS	NA	EUR	NA	0.5379	0.5396	0.5403	0.5405	0.5379	0.5434	0.5385	0.5343	0.5634	19104	5480	1340	5158	21176	5998	8960	5142	10276	2957	724	2788	11508	0.269	0.621	0.845	0.717	3230	0.945	0.922	0.93	0.847	4787	0.578	0.544	0.701
61	GIGASTROKE	rs72985562	11	102929549	T	G	MMP12	G/T	0.08	1.23 (1.14-1.33)	LAS	AS, AIS	CROSS-ANC	EUR (AS, AIS, LAS)	0.0006	0.0002	0	0.0012	0.0002	0.0003	0.0002	0.0001	0.0008	19098	5476	1340	5160	21176	5998	8960	5198	11	1	0	6	6	0.236	1	1	0.0176	1	0.316	1	1	0.0542	1	0.119	1	1
62	GIGASTROKE	rs7304841	12	20424659	A	C	PDE3A	A/C	0.6	1.05 (1.03-1.06)	AIS	AS	CROSS-ANC	EUR (AIS)	0.6254	0.6165	0.6359	0.6284	0.6254	0.6125	0.609	0.5955	0.5992	18950	5380	1332	5140	21176	5998	8960	5192	11852	3317	847	3230	12970	0.00791	0.596	0.0944	0.0367	3653	0.0234	0.423	0.0735	0.0377	5336	1.74e-06	0.0134	0.00551
63	GIGASTROKE	rs7973143	12	51870085	T	A	ANKRD33	T/A	0.6	1.03 (1.02-1.05)	AS	NA	CROSS-ANC	NA	0.5361	0.5343	0.5313	0.5339	0.5361	0.5528	0.5509	0.5739	0.5624	19098	5478	1340	5158	21176	5998	8960	5148	10239	2927	712	2754	11706	0.000827	0.0149	0.133	0.0152	3304	0.0476	0.0789	0.205	0.0767	5142	3.39e-09	3.68e-06	0.0037
64	GIGASTROKE	rs12426667	12	54039699	A	C	HOXC4	A/C	0.65	1.04 (1.03-1.05)	AIS	AS	CROSS-ANC	NA	0.5985	0.5984	0.6366	0.5921	0.5985	0.5843	0.5795	0.5752	0.5639	19104	5480	1340	5158	21176	5998	8960	5132	11434	3279	853	3054	12374	0.00399	0.0624	0.000186	0.319	3476	0.0094	0.0425	0.00014	0.186	5154	0.000227	0.00654	2.46e-05
65	GIGASTROKE	rs78015967	12	85004052	T	C	TSPAN19	C/T	0.05	1.01 (0.98-1.04)	AS	NA	CROSS-ANC	NA	0.0004	0.0002	0	0.001	0.0004	0.0002	NA	NA	0.0002	19102	5478	1340	5160	21176	NA	NA	5194	8	1	0	5	5	0.458	1	1	0.0302	NA	NA	NA	NA	NA	NA	NA	NA	NA
66	GIGASTROKE	rs12579302	12	89656726	A	G	ATP2B1	A/G	0.75	1.04 (1.03-1.05)	AS	NA	CROSS-ANC	NA	0.6482	0.6598	0.6402	0.6409	0.6482	0.6566	0.6389	0.6742	0.6706	18928	5376	1320	5144	21176	5998	8960	5192	12270	3547	845	3297	13905	0.0798	0.676	0.233	0.0352	3832	0.191	0.0208	0.956	0.837	6041	2.12e-05	0.0785	0.0153
67	GIGASTROKE	rs10774625	12	111472415	A	G	SH2B3	A/G	0.47	1.07 (1.05-1.08)	AIS	AS	CROSS-ANC	EAS (AS, AIS), EUR (AS, AIS)	0.0085	0.0097	0.0082	0.0076	0.0085	0.0034	0.003	0.0007	0.0019	19106	5480	1340	5160	21176	5998	8960	5192	163	53	11	39	72	2.28e-11	2.75e-09	0.0161	5.96e-05	18	1.5e-05	9.27e-06	0.0122	0.00122	6	4.04e-15	5.75e-16	1.01e-06
68	GIGASTROKE	rs7974266	12	112569798	T	C	PTPN11	T/C	0.6	1.04 (1.03-1.06)	AIS	AS	CROSS-ANC	EUR (AIS)	0.1059	0.1062	0.1082	0.1072	0.1059	0.1004	0.0922	0.0949	0.118	19104	5478	1340	5160	21176	5998	8960	5146	2023	582	145	553	2126	0.0725	0.211	0.382	0.156	553	0.00249	0.0129	0.0793	0.00913	850	0.0048	0.0285	0.136
69	GIGASTROKE	rs35429	12	115118062	A	G	12q24	A/G	0.64	1.04 (1.02-1.05)	AIS	AS	CROSS-ANC	NA	0.7751	0.7689	0.7642	0.7793	0.7751	0.7638	0.7462	0.7526	0.7576	19096	5470	1340	5160	21176	5998	8960	5174	14801	4206	1024	4021	16175	0.00775	0.44	1	0.0197	4476	4.25e-06	0.00502	0.182	4.95e-05	6743	3.33e-05	0.0273	0.375
70	GIGASTROKE	rs11057583	12	124325783	G	A	NCOR2	A/G	0.11	1.09 (1.06-1.12)	CES	NA	EUR	NA	0.3963	0.3995	0.3894	0.3843	0.3894	0.4065	0.4118	0.4262	0.4074	19104	5480	1338	5160	21176	5998	8960	5160	7571	2189	521	1983	8608	0.0381	0.352	0.227	0.00373	2470	0.0338	0.185	0.139	0.0033	3819	2.07e-06	0.00163	0.0119
71	GIGASTROKE	rs1924981	13	28448508	C	T	FLT1	T/C	0.33	1.05 (1.03-1.07)	LAS	NA	EUR	NA	0.3756	0.3792	0.3694	0.38	0.3792	0.378	0.3815	0.3811	0.3776	19106	5480	1340	5160	21176	5998	8960	5172	7177	2078	495	1961	8004	0.637	0.88	0.549	0.796	2288	0.426	0.818	0.429	0.893	3415	0.383	0.829	0.426
72	GIGASTROKE	rs842365	13	46678244	G	A	LRCH1	A/G	0.73	1.05 (1.03-1.06)	AIS	NA	EUR	NA	0.9	0.9005	0.909	0.8973	0.9	0.9045	0.902	0.9061	0.9056	19106	5480	1340	5160	21176	5998	8960	5202	17196	4935	1218	4630	19153	0.139	0.395	0.621	0.124	5410	0.68	0.823	0.465	0.43	8119	0.114	0.281	0.779
73	GIGASTROKE	rs9515201	13	110388451	A	C	COL4A2	A/C	0.25	1.11 (1.07-1.15)	SVS	AS, AIS, INC_AS	CROSS-ANC	EAS (AS, AIS), EUR (AS)	0.1066	0.1077	0.1097	0.1066	0.1066	0.1058	0.0997	0.1116	0.1164	19102	5478	1340	5158	21176	5998	8960	5182	2036	590	147	550	2241	0.818	0.706	0.688	0.886	598	0.135	0.169	0.296	0.242	1000	0.214	0.484	0.873
74	GIGASTROKE	rs8014986	14	99669381	G	A	HHIPL1	G/A	0.83	1.03 (1.02-1.05)	AIS	NA	EUR	NA	0.7128	0.7209	0.6955	0.711	0.7128	0.6906	0.6964	0.6913	0.6859	19098	5478	1340	5156	21176	5998	8960	5126	13614	3949	932	3666	14625	1.23e-06	1.53e-05	0.73	0.00463	4177	0.0151	0.00422	0.976	0.0961	6194	0.000233	0.000173	0.779
75	GIGASTROKE	rs2663905	15	81066796	G	A	MESDC1	G/A	0.38	1.03 (1.02-1.05)	AS	NA	CROSS-ANC	NA	0.6114	0.6229	0.6022	0.6052	0.6114	0.5961	0.6052	0.5972	0.5667	19092	5478	1340	5154	21176	5998	8960	5142	11672	3412	807	3119	12623	0.00184	0.000331	0.678	0.24	3630	0.403	0.0548	0.865	1	5351	0.0245	0.00234	0.749
76	GIGASTROKE	rs1573644	15	90878053	T	C	FURIN	C/T	0.31	1.04 (1.03-1.06)	AIS	AS	CROSS-ANC	EUR (AIS)	0.0895	0.0907	0.0843	0.0908	0.0895	0.086	0.0837	0.0845	0.093	19100	5478	1340	5156	21176	5998	8960	5184	1709	497	113	468	1822	0.23	0.285	0.868	0.292	502	0.176	0.193	0.983	0.198	757	0.176	0.207	1
77	GIGASTROKE	rs2397816	15	95576651	G	A	LINC00924	A/G	0.41	1.04 (1.03-1.05)	AIS	AS	CROSS-ANC	EUR (AIS)	0.4649	0.473	0.4572	0.456	0.4649	0.4558	0.4548	0.4521	0.4735	19042	5440	1332	5156	21176	5998	8960	5166	8853	2573	609	2351	9651	0.067	0.0239	0.94	0.99	2728	0.176	0.0541	0.898	0.918	4051	0.0464	0.0156	0.75
78	GIGASTROKE	rs2359171	16	73019123	T	A	ZFHX3	A/T	0.19	1.17 (1.13-1.21)	CES	AS, AIS	CROSS-ANC	EUR (CES)	0.328	0.3214	0.3649	0.3225	0.3649	0.3258	0.3254	0.3212	0.3131	19106	5480	1340	5160	21176	5998	8960	5184	6267	1761	489	1664	6900	0.65	0.538	0.00344	0.656	1952	0.723	0.654	0.00612	0.754	2878	0.262	1	0.00163
79	GIGASTROKE	rs7500448	16	83012185	A	G	CDH13	A/G	0.76	1.03 (1.02-1.04)	AIS	NA	EUR	NA	0.7631	0.7717	0.7672	0.7552	0.7631	0.761	0.7533	0.7347	0.7358	19106	5480	1340	5160	21176	5998	8960	5182	14580	4229	1028	3897	16115	0.628	0.1	0.631	0.394	4518	0.123	0.0215	0.3	0.826	6583	2.81e-07	7.22e-07	0.0128
80	GIGASTROKE	rs12445022	16	87541726	G	A	ZCCHC14	A/G	0.26	1.11 (1.07-1.15)	SVS	AS, AIS	CROSS-ANC	EUR (AS, AIS)	0.0934	0.0909	0.0948	0.0909	0.0909	0.089	0.0844	0.0811	0.0898	19106	5480	1340	5160	21176	5998	8960	5192	1784	498	127	469	1884	0.129	0.678	0.501	0.684	506	0.0367	0.23	0.24	0.236	727	0.000882	0.0447	0.102
81	GIGASTROKE	rs11078685	17	7508128	C	T	POLR2A	C/T	0.4	1.05 (1.03-1.07)	CES	NA	EUR	NA	0.2903	0.2876	0.3097	0.277	0.3097	0.2884	0.2706	0.2936	0.2983	19102	5480	1340	5156	21176	5998	8960	5180	5545	1576	415	1428	6108	0.692	0.915	0.102	0.106	1623	0.0034	0.0446	0.00429	0.465	2631	0.574	0.449	0.242
82	GIGASTROKE	rs4471742	17	17974457	C	T	DRC3	T/C	0.35	1.03 (1.02-1.04)	AIS	NA	EUR	NA	0.8693	0.8662	0.8694	0.8686	0.8693	0.8758	0.885	0.8734	0.8707	19102	5480	1340	5160	21176	5998	8960	5188	16605	4747	1165	4482	18546	0.0516	0.0605	0.519	0.169	5308	0.00158	0.0026	0.121	0.00939	7826	0.343	0.221	0.712
83	GIGASTROKE	rs2316757	17	46988859	A	G	RPRML	A/G	0.41	1.03 (1.02-1.05)	AS	NA	CROSS-ANC	NA	0.6232	0.6266	0.609	0.6326	0.6232	0.6133	0.6237	0.606	0.6176	19106	5480	1340	5160	21176	5998	8960	5170	11906	3434	816	3264	12988	0.0439	0.0735	0.772	0.0114	3741	0.951	0.76	0.329	0.345	5430	0.00615	0.0142	0.861
84	GIGASTROKE	rs2108911	17	58493139	C	T	MTMR4	C/T	0.2	1.05 (1.04-1.07)	AIS	AS	CROSS-ANC	EUR (AS, AIS)	NA	NA	NA	NA	NA	0.0069	0.0072	0.0074	0.0065	NA	NA	NA	NA	21176	5998	8960	5198	NA	NA	NA	NA	147	NA	NA	NA	NA	43	NA	NA	NA	NA	66	NA	NA	NA
85	GIGASTROKE	rs1788820	18	23521980	A	G	RMC1	A/G	0.35	1.02 (1.02-1.03)	AS	NA	EUR	NA	0.075	0.0743	0.0716	0.074	0.075	0.0771	0.0777	0.0815	0.0872	19106	5480	1340	5160	21176	5998	8960	5184	1432	407	96	382	1632	0.434	0.505	0.502	0.48	466	0.501	0.512	0.486	0.489	730	0.0592	0.127	0.237
86	GIGASTROKE	rs833509	18	49002417	C	T	DYM	C/T	0.72	1.03 (1.02-1.04)	AIS	NA	EUR	NA	0.4826	0.4808	0.4731	0.4775	0.4826	0.468	0.4783	0.4642	0.4745	19106	5480	1340	5160	21176	5998	8960	5168	9221	2635	634	2464	9910	0.00341	0.0921	0.735	0.224	2869	0.571	0.802	0.754	0.947	4159	0.00408	0.0536	0.559
87	GIGASTROKE	rs28860769	19	10626905	A	G	ILF3	G/A	0.79	1.05 (1.03-1.07)	AIS	AS	CROSS-ANC	NA	0.7893	0.7942	0.7924	0.7882	0.7893	0.7949	0.7891	NA	0.7964	18968	5452	1334	5108	21176	5998	NA	5104	14971	4330	1057	4026	16833	0.169	0.923	0.85	0.295	4733	0.991	0.516	0.82	0.924	NA	NA	NA	NA
88	GIGASTROKE	rs8106503	19	11086210	T	C	LDLR	T/C	0.89	1.07 (1.04-1.09)	AIS	AS	EUR	NA	0.9517	0.9545	0.95	0.9486	0.9517	0.9527	0.9528	0.9575	0.9529	19098	5476	1340	5160	21176	5998	8960	4992	18176	5227	1273	4895	20174	0.669	0.589	0.703	0.238	5715	0.756	0.696	0.714	0.33	8579	0.0353	0.424	0.238
89	GIGASTROKE	rs11907011	20	35179967	C	T	PROCR	C/T	0.9	1.06 (1.04-1.09)	AIS	AS	CROSS-ANC	EUR (AS, AIS)	0.9409	0.9389	0.941	0.9403	0.9409	0.9298	0.9366	0.919	0.9248	19104	5480	1338	5160	21176	5998	8960	5188	17975	5145	1259	4852	19690	7.29e-06	0.0196	0.134	0.00806	5618	0.238	0.65	0.599	0.446	8234	6.54e-12	1.02e-05	0.00615
Among the 89 SNPs, 6 of them were marked in grey, namely rs2455132, rs72811469, rs649129, rs73852583, rs36229526, and rs2108911, were multiallelic or not detected in our WGS call set. For rs2455132, rs72811469, and rs649129, three SNPs, rs2455135, rs72811465, and rs579459 were used as proxy SNP (LD R2 > 0.9 among the Chinese populations in 1KGP, shown as "LD_rsID" in the index column). We provide…
Lines in blue highlights the 37 variants that demonstrated significantly higher allele frequencies among STROMICS patients compared to at least two of the other four Chinese WGS reference data sets, respectively (Chi-square or Fisher exact test P < 0.05).
Lines in red highlights the 17 variants that demonstrated unexpectedly lower frequency in STROMICS compared with the reference populations corresponding to Fig. S4.
Lines in black highlights the remaining 29 variants that did not show a consistent significant risk allele frequency difference.
Variants: rsID of the SNP. Source: listed whether the SNP was from the 89 stroke-risk SNPs or proxies of the stroke-risk SNPs. CHR: chromosome. BP: genome coordinates. REF: reference allele. ALT: alternative allele. AS: any stroke. AIS: any ischemic stroke. LAS: large-artery atherosclerotic stroke. CES: cardioembolic stroke. SVS: small vessel stroke. INC_AIS: Incident any stroke. CROSS-ANC: cross…
The definition of Phenotype_Main, Phenotype_Other, Ancestry_Main, Ancestry_Other was identical to that in Mishra, Malik et al. 2022 supplementary Table 16. Phenotype listed the associated stroke type or subtype for each genetic variant. Risk allele frequency and count was calculated or extracted from the corresponding population.
EAS: East Asians in gnomAD (Genome Aggregation Database) resource. ChinaMAP: China Metabolic Analytics Project. NyuWa: Nyuwa Genome resource. WBBC: Westlake BioBank for Chinese Chinese. AN: total number of successfully sequenced alleles.
Risk allele frequency listed the frequency of the stroke-risk-increasing allele in the corresponding population or genome resource. STROMICS risk allele count showed the count of the stroke-risk-increasing allele in STROMICS and subtypes (TIA patients has been eliminated). Differences in risk allele count between STROMICS and other genome resources or populations listed the count of the stroke-ri…
Column P (STROMICS_Subtype_Specific) shows the risk allele frequency estimated from the STROMICS subtypes corresponding to Phenotype_Main (Column L) information.
The 8 variants associated with stroke occurrence risk in non-European populations were highlighted in green in the column of "Ancestry_Main" and "Ancestry_Other". Chisq or Fisher exact test P-value < 0.05 were conditionally highlighted.
[truncated: 6 more columns]

## Sheet: Table S10
Supplementary Table S10. Allele counts of genetic variants associated with drug metabolism among STROMICS and other Chinese and East Asian populations.
CHR	BP	Ref	Alt	Variants	Gene	Effect allele	Drug/Side effect	Associated traits in GWAS Catalog	Effect allele frequency in GWAS Catalog	OR/Beta (95% CI)	Effect allele frequency					AN						Differences in effect allele count between STROMICS and ChinaMap		Differences in effect allele count between STROMICS and Nyuwa		Differences in effect allele count between STROMICS and WBBC		Differences in effect allele count between STROMICS and EAS
											STROMICS	ChinaMAP	Nyuwa	WBBC	EAS	STROMICS	ChinaMAP	Nyuwa	WBBC	EAS	STROMICS effect allele count	ChinaMAP effect allele count	P	Nyuwa effect allele count	P	WBBC effect allele count	P	EAS effect allele count	P
10	94761900	C	T	rs12248560	CYP2C19	T	Clopidogrel	NA	NA	NA	0.01309	0.00850019	0.0105035	0.00647321	0.00944852	20480	21176	5998	8960	5186	268	180	7.16128e-06	63	0.129253	58	8.28962e-07	49	0.0405403
10	94780653	G	A	rs4986893	CYP2C19	A	Clopidogrel	NA	NA	NA	0.05156	0.0484983	0.0490163	0.0501116	0.0610274	20480	21176	5998	8960	5178	1056	1027	0.157947	294	0.450228	449	0.623188	316	0.00758214
10	94781859	G	A	rs4244285	CYP2C19	A	Clopidogrel	NA	NA	NA	0.3089	0.311721	0.30927	0.314174	0.312307	20372	21176	5998	8960	5168	6293	6601	0.54204	1855	0.969743	2815	0.376301	1614	0.648663
4	88131171	G	T	rs2231142	ABCG2	T	Simvastatin-induced myopathy	NA	NA	NA	0.2971	0.29557	0.308936	0.278906	0.309671	20482	21176	5998	8960	5170	6085	6259	0.74227	1853	0.080965	2499	0.00166134	1601	0.0805405
12	21178615	T	C	rs4149056	SLCO1B1	C	Simvastatin-induced myopathy	Response to statin therapy	0.13	OR: 4.5 (2.60-7.70)	0.1097	0.112769	0.115539	0.114062	0.127889	20248	21176	5998	8960	5192	2221	2388	0.326767	693	0.213876	1022	0.281604	664	0.000247304
10	94645745	G	A	rs12777823	CYP2C18	A	Warfarin	Warfarin maintenance dose (adjusted for clinical factors)	0.249	Beta: 0.134 unit decrease ( NA)	0.3089	0.311437	0.308936	0.315179	0.312379	20482	21176	5998	8960	5186	6327	6595	0.583724	1853	1	2824	0.290776	1620	0.640803
10	94942290	C	T	rs1799853	CYP2C9	T	Warfarin	Warfarin maintenance dose	0.11	Beta: 0.54 mg/week decrease (0.45-0.63)	NA	0.00118058	0.000666889	0.000446429	0.000578927	NA	21176	5998	8960	5182	NA	25	NA	4	NA	4	NA	3	NA
10	94981296	A	C	rs1057910	CYP2C9	C	Warfarin	Warfarin maintenance dose	0.07	Beta: 1.11 mg/week decrease (1.00-1.22)	0.04233	0.0458538	0.0433478	0.0489955	0.0306713	20482	21176	5998	8960	5184	867	971	0.0841593	260	0.758762	439	0.0115609	159	0.000151797
16	31096368	C	T	rs9923231	VKORC1	T	Warfarin	Warfarin maintenance dose	0.4	Beta: 0.97 mg/week decrease (0.91-1.02)	0.9157	0.908104	0.913638	0.907031	0.891397	20480	21176	5998	8960	5184	18753	19230	0.00679167	5480	0.637312	8127	0.0164358	4621	5.03331e-08
19	15879621	C	T	rs2108622	CYP4F2	C	Warfarin	Warfarin maintenance dose	0.24	Beta: 0.21 mg/week decrease (0.14-0.27)	0.735	0.757083	0.746249	NA	0.754739	20482	21176	5998	NA	5170	15054	16032	2.34276e-07	4476	0.0842038	NA	NA	3902	0.0040816
The genetic variants were selected because of their association with drug response or metabolism. For each variant, the drug, side effect, and associated traits that were reported in GWAS catalog were listed. OR and beta for the effect allele was also obtained from GWAS catalog by extracting the data from the records with the most significant association with the corresponding traits.
For each population, we listed the effect allele frequency and count. EAS: East Asians in gnomAD (Genome Aggregation Database) resource. ChinaMAP: China Metabolic Analytics Project. NyuWa: Nyuwa Genome resource. WBBC: Westlake BioBank for Chinese Chinese.
P: p-value of Chi-Square Test or Fisher’s Exact Test on effect allele counts of each variant between STROMICS and other populations. AN: total number of successfully sequenced alleles. NA: not available.
Considering 89 stroke-risk associated SNVs in Supplementary Table S9 and 10 loci in this table, variants with p-values less than 5E-4 are conditionally highlighted.

[truncated: 18 more sheets: Table S11, Table S12, Table S13, Table S14, Table S15, Table S16, Table S17, Table S18, Table S19, Table S20, Table S21, Table S22, Table S23, Table S24, Table S25, Table S26, Table S27, Table S28]
